# Supplementary material for: Reassessing taxonomy and virulence in the Fusobacterium nucleatum group—rebuttal of Fusobacterium animalis clades “Fna C1” and “Fna C2,” genome announcement for Fusobacterium watanabei, and description of Fusobacterium paranimalis sp. nov
Source: mBio. 2025 Jul 31;16(9):e00941-25. doi: 10.1128/mbio.00941-25 (PMC12421844; doi:10.1128/mbio.00941-25)
Supplement: Table S1 — Genomes included in the study. [file mbio.00941-25-s0004.xlsx]

## Sheet: Ark1
Table S1: Genomes included in the study
Accession	Strain	Biosample_Accession	Genome_Accession	Species	Isolation_Source
GCA_037912275.1	KCOM1279	SAMN22215927	CP085045	F. animalis	Oral
GCA_037905245.1	KCOM1280	SAMN19767267	CP077150	F. animalis	Oral
GCA_037912025.1	KCOM1325	SAMN21582306	CP084163	F. animalis	Oral
GCA_037993075.1	KCOM1981	SAMN21582346	CP084118	F. animalis	Oral
GCA_037889275.1	KCOM2373	SAMN19767269	CP077147	F. animalis	Oral
GCA_037911975.1	KCOM2538	SAMN21582312	CP084153	F. animalis	Oral
GCA_037904725.1	KCOM2763	SAMN19767271	CP077145	F. animalis	Oral
GCA_037911955.1	KCOM2765	SAMN21582314	CP084151	F. animalis	Oral
GCA_037911945.1	KCOM2860	SAMN21582315	CP084150	F. animalis	Oral
GCA_037911935.1	KCOM2877	SAMN21582316	CP084149	F. animalis	Oral
GCA_037911925.1	KCOM2952	SAMN21582320	CP084144	F. animalis	Oral
GCA_037911915.1	KCOM2969	SAMN21582321	CP084143	F. animalis	Oral
GCA_037911905.1	KCOM3127	SAMN21582323	CP084141	F. animalis	Oral
GCA_037911885.1	KCOM3229	SAMN21582326	CP084138	F. animalis	Oral
GCA_037904595.1	KCOM3367	SAMN19767284	CP077130	F. animalis	Oral
GCA_037911875.1	KCOM3645	SAMN21582330	CP084134	F. animalis	Oral
GCA_037904575.1	KCOM3774	SAMN19767292	CP077122	F. animalis	Oral
GCA_037889045.1	SB001	SAMN15202564	CP056024	F. animalis	CRC
GCA_037889035.1	SB003	SAMN15202566	CP056022	F. animalis	CRC
GCA_037906355.1	SB008	SAMN21582177	CP084062	F. animalis	CRC
GCA_037889015.1	SB010	SAMN15202570	CP056015	F. animalis	CRC
GCA_037888995.1	SB012	SAMN15202572	CP056010	F. animalis	CRC
GCA_037888975.1	SB014	SAMN15202574	CP056006	F. animalis	CRC
GCA_037578015.1	SB017	SAMN22215921	JAJAVK000000000	F. animalis	CRC
GCA_037888955.1	SB018	SAMN15202577	CP056003	F. animalis	CRC
GCA_037904225.1	SB019	SAMN15202578	CP056002	F. animalis	CRC
GCA_037893335.1	SB020	SAMN15202579	CP056001	F. animalis	CRC
GCA_037897545.1	SB024	SAMN19765471	CP077192	F. animalis	CRC
GCA_037897535.1	SB025	SAMN19765472	CP077191	F. animalis	CRC
GCA_037897515.1	SB026	SAMN19765473	CP077190	F. animalis	CRC
GCA_037897505.1	SB027	SAMN19765474	CP077189	F. animalis	CRC
GCA_037897485.1	SB029	SAMN19765476	CP077185	F. animalis	CRC
GCA_037897425.1	SB031	SAMN19765478	CP077183	F. animalis	CRC
GCA_045159905.1	SB033	SAMN19765480	CP077181	F. animalis	CRC
GCA_037897415.1	SB034	SAMN19765481	CP077180	F. animalis	CRC
GCA_037896705.1	SB035	SAMN19765482	CP077178	F. animalis	CRC
GCA_045159915.1	SB036	SAMN19765483	CP077177	F. animalis	CRC
GCA_045159935.1	SB041	SAMN19765488	CP077173	F. animalis	CRC
GCA_045159945.1	SB043	SAMN19765490	CP077171	F. animalis	CRC
GCA_045159955.1	SB045	SAMN19765492	CP077169	F. animalis	CRC
GCA_045159985.1	SB050	SAMN19765497	CP077163	F. animalis	CRC
GCA_037911855.1	SB052	SAMN21582163	CP084079	F. animalis	CRC
GCA_037911845.1	SB053	SAMN21582164	CP084078	F. animalis	CRC
GCA_037911815.1	SB056	SAMN21582167	CP084073	F. animalis	CRC
GCA_037911025.1	SB058	SAMN21582168	CP084072	F. animalis	CRC
GCA_037906465.1	SB059	SAMN21582169	CP084065	F. animalis	CRC
GCA_037909675.1	SB060	SAMN21582170	CP084071	F. animalis	CRC
GCA_037908355.1	SB061	SAMN21582171	CP084070	F. animalis	CRC
GCA_037907055.1	SB062	SAMN21582172	CP084069	F. animalis	CRC
GCA_037906395.1	SB063	SAMN21582178	CP084064	F. animalis	CRC
GCA_037578025.1	SB067	SAMN22215920	JAJAVJ000000000	F. animalis	CRC
GCA_037889075.1	SB044	SAMN19765491	CP077195	F. canifelinum	CRC
GCF_000292935.1	ChDCF128	SAMN02469578	ALVD00000000	F. hwasookii	Oral
GCF_000455865.1	ChDCF145	SAMN02469579	ATKE00000000	F. hwasookii	Oral
GCF_001455145.1	ChDCF174	SAMN03263088	CP013331-CP013333	F. hwasookii	Oral
GCF_001455085.1	ChDCF206	SAMN03263145	CP013336-CP013337	F. hwasookii	Oral
GCF_001455105.1	ChDCF300	SAMN03263150	CP013334-CP013335	F. hwasookii	Oral
GCF_014217355.1	KCOM1249	SAMN15742258	CP060112-CP060113	F. hwasookii	Oral
GCF_014217375.1	KCOM1253	SAMN15742288	CP060115-CP060116	F. hwasookii	Oral
GCF_019551945.1	THCT14E2	SAMN18042969	CP071092	F. hwasookii	Gut
GCA_037900345.1	ATCC_25586	SAMN21582564	CP084110	F. nucleatum	Oral
GCA_037889285.1	KCOM1276	SAMN19767266	CP077152	F. nucleatum	Oral
GCA_037889325.1	KCOM1801	SAMN21582344	CP084119	F. nucleatum	Oral
GCA_037890135.1	KCOM2312	SAMN21582308	CP084158	F. nucleatum	Oral
GCA_037889255.1	KCOM2878	SAMN19767273	CP077143	F. nucleatum	Oral
GCA_037953125.1	KCOM2883	SAMN21582318	CP084147	F. nucleatum	Oral
GCA_037889235.1	KCOM2902	SAMN19767275	CP077141	F. nucleatum	Oral
GCA_037952305.1	KCOM2939	SAMN21582319	CP084146	F. nucleatum	Oral
GCA_037951365.1	KCOM2995	SAMN21582322	CP084142	F. nucleatum	Oral
GCA_037955445.1	KCOM3240	SAMN21582327	CP084137	F. nucleatum	Oral
GCA_037889175.1	KCOM3321	SAMN19767283	CP077131	F. nucleatum	Oral
GCA_037889315.1	KCOM3486	SAMN21582347	CP084117	F. nucleatum	Oral
GCA_037889385.1	KCOM3713	SAMN21582332	CP084132	F. nucleatum	Oral
GCA_037889375.1	KCOM3739	SAMN21582333	CP084131	F. nucleatum	Oral
GCA_037889125.1	KCOM3756	SAMN19767290	CP077124	F. nucleatum	Oral
GCA_037889005.1	SB011	SAMN15202571	CP056014	F. nucleatum	CRC
GCA_037889055.1	SB049	SAMN19765496	CP077164	F. nucleatum	CRC
NA	paranimalis	NA	NA	F. paranimalis sp. Nov.	Blood
GCA_037900625.1	ATCC_10953	SAMN21582562	CP084112	F. polymorphum	Oral
GCA_037899175.1	KCOM1001	SAMN19767293	CP077119	F. polymorphum	Oral
GCA_037898875.1	KCOM1002	SAMN19767294	CP077118	F. polymorphum	Oral
GCA_037898445.1	KCOM1232	SAMN19767295	CP077117	F. polymorphum	Oral
GCA_037899555.1	KCOM1250	SAMN19767263	CP077156	F. polymorphum	Oral
GCA_037577875.1	KCOM1254	SAMN22215924	JAJAVM000000000	F. polymorphum	Oral
GCA_037904495.1	KCOM1257	SAMN19767296	CP077116	F. polymorphum	Oral
GCA_037577915.1	KCOM1260	SAMN22215925	JAJAVN000000000	F. polymorphum	Oral
GCA_037906325.1	KCOM1267	SAMN19767264	CP077154	F. polymorphum	Oral
GCA_037898185.1	KCOM1271	SAMN19767297	CP077115	F. polymorphum	Oral
GCA_037897925.1	KCOM1272	SAMN19767298	CP077112	F. polymorphum	Oral
GCA_037905975.1	KCOM1274	SAMN19767265	CP077153	F. polymorphum	Oral
GCA_037897635.1	KCOM1275	SAMN19767299	CP077111	F. polymorphum	Oral
GCA_037897565.1	KCOM1278	SAMN19767300	CP077110	F. polymorphum	Oral
GCA_037897555.1	KCOM1281	SAMN19767301	CP077108	F. polymorphum	Oral
GCA_037912015.1	KCOM1330	SAMN21582307	CP084159	F. polymorphum	Oral
GCA_037912005.1	KCOM2446	SAMN21582309	CP084157	F. polymorphum	Oral
GCA_037904935.1	KCOM2500	SAMN19767270	CP077146	F. polymorphum	Oral
GCA_037911995.1	KCOM2510	SAMN21582310	CP084156	F. polymorphum	Oral
GCA_037911985.1	KCOM2517	SAMN21582311	CP084154	F. polymorphum	Oral
GCA_037911965.1	KCOM2594	SAMN21582313	CP084152	F. polymorphum	Oral
GCA_037904605.1	KCOM3036	SAMN19767278	CP077136	F. polymorphum	Oral
GCA_037911895.1	KCOM3210	SAMN21582325	CP084139	F. polymorphum	Oral
GCA_037906365.1	SB004	SAMN21582176	CP084063	F. polymorphum	CRC
GCA_037889025.1	SB005	SAMN15202567	CP056021	F. polymorphum	CRC
GCA_037893695.1	SB009	SAMN15202569	CP056017	F. polymorphum	CRC
GCA_037888985.1	SB013	SAMN15202573	CP056007	F. polymorphum	CRC
GCA_037888965.1	SB016	SAMN15202576	CP056004	F. polymorphum	CRC
GCA_037897495.1	SB028	SAMN19765475	CP077188	F. polymorphum	CRC
GCA_037893865.1	SB040	SAMN19765487	CP077174	F. polymorphum	CRC
GCA_045159975.1	SB047	SAMN19765494	CP077166	F. polymorphum	CRC
GCA_045159995.1	SB051	SAMN19765498	CP077160	F. polymorphum	CRC
GCA_037889355.1	KCOM1322	SAMN21582336	CP084128	F. pseudoperiodonticum	Oral
GCA_037889085.1	SB039	SAMN19765486	CP077196	F. pseudoperiodonticum	CRC
GCF_015552935.1	1001295B_180824_G3	SAMN15532534	JADNFS000000000	F. simiae	Gut
GCF_026089295.1	DSM19848	SAMN31056805	JAOXXL000000000	F. simiae	Monkey
GCF_028561705.1	Marseille-Q7035	SAMN32860343	JAQQTB000000000	F. simiae	Gut
GCF_000493815.1	W1481	SAMN02471857	AXUR00000000	F. simiae	Oral
GCA_037899945.1	KCOM1231	SAMN21582337	CP084127	F. vincentii	Oral
GCA_037911865.1	KCOM2931	SAMN21582339	CP084125	F. vincentii	Oral
GCA_037904615.1	KCOM2988	SAMN19767277	CP077139	F. vincentii	Oral
GCA_037904585.1	KCOM3370	SAMN19767285	CP077129	F. vincentii	Oral
GCA_037893545.1	SB015	SAMN15202575	CP056005	F. vincentii	CRC
GCA_037895375.1	SB037	SAMN19765484	CP077176	F. vincentii	CRC
GCA_045159925.1	SB038	SAMN19765485	CP077175	F. vincentii	CRC
GCA_045159965.1	SB046	SAMN19765493	CP077168	F. vincentii	CRC
GCA_037911835.1	SB054	SAMN21582165	CP084077	F. vincentii	CRC
GCA_037911825.1	SB055	SAMN21582166	CP084075	F. vincentii	CRC
GCA_965119615.1	CCUG74246	SAMEA117654132	OZ221964	F. watanabei	Oral
GCA_037953935.1	KCOM2013	SAMN19767268	CP077149	F. watanabei	Oral
GCA_037954595.1	KCOM2205	SAMN21582338	CP084126	F. watanabei	Oral
GCA_037889265.1	KCOM2847	SAMN19767272	CP077144	F. watanabei	Oral
GCA_037889245.1	KCOM2898	SAMN19767274	CP077142	F. watanabei	Oral
GCA_037889225.1	KCOM2907	SAMN19767276	CP077140	F. watanabei	Oral
GCA_037889215.1	KCOM3154	SAMN19767279	CP077135	F. watanabei	Oral
GCA_037577715.1	KCOM3157	SAMN22215926	JAJAVO000000000	F. watanabei	Oral
GCA_037889205.1	KCOM3164	SAMN19767280	CP077134	F. watanabei	Oral
GCA_037889345.1	KCOM3182	SAMN21582340	CP084124	F. watanabei	Oral
GCA_037975335.1	KCOM3187	SAMN21582324	CP084140	F. watanabei	Oral
GCA_037889195.1	KCOM3205	SAMN19767281	CP077133	F. watanabei	Oral
GCA_037889185.1	KCOM3208	SAMN19767282	CP077132	F. watanabei	Oral
GCA_037955165.1	KCOM3363	SAMN21582329	CP084135	F. watanabei	Oral
GCA_037889335.1	KCOM3412	SAMN21582341	CP084122	F. watanabei	Oral
GCA_037889165.1	KCOM3457	SAMN19767286	CP077128	F. watanabei	Oral
GCA_037889155.1	KCOM3503	SAMN19767287	CP077127	F. watanabei	Oral
GCA_037954885.1	KCOM3674	SAMN21582331	CP084133	F. watanabei	Oral
GCA_037889145.1	KCOM3685	SAMN19767288	CP077126	F. watanabei	Oral
GCA_037889135.1	KCOM3714	SAMN19767289	CP077125	F. watanabei	Oral
GCA_037889365.1	KCOM3758	SAMN21582334	CP084130	F. watanabei	Oral
GCA_037889115.1	KCOM3764	SAMN19767291	CP077123	F. watanabei	Oral
GCA_037889105.1	SB030	SAMN19765477	CP077184	F. watanabei	CRC
GCA_037889095.1	SB032	SAMN19765479	CP077182	F. watanabei	CRC
GCA_037889065.1	SB048	SAMN19765495	CP077165	F. watanabei	CRC
